# Supplementary material for: Primary Care-Based Estimates of Influenza Vaccine Effectiveness in Hungary, 2024/25
Source: Vaccines (Basel). 2026 Apr 13;14(4):342. doi: 10.3390/vaccines14040342 (PMC13120064; doi:10.3390/vaccines14040342)
Supplement: Supplementary file 1 [file vaccines-14-00342-s001.zip]

Archive with 1 entries (1 files):
- vaccines-4228216-supplementary.pdf
